# Supplementary material for: Increased reflux secondary bile acids are associated with changes to the microbiome and transcriptome in Barrett’s esophagus
Source: Gut Microbes. 2025 Aug 22;17(1):2545420. doi: 10.1080/19490976.2025.2545420 (PMC12377100; doi:10.1080/19490976.2025.2545420)
Supplement: Supplementary Table 3.xlsx [file KGMI_A_2545420_SM8548.xlsx]

## Sheet: Sheet1
Supplementary Table 3. Genes with significantly altered expression across stages of Barrett's esophagus to EAC.
Genes associated with neoplasia in Cluster 1
gene name	log2FoldChange	FDR
GPR87	-1.50423	0.0715086
DSC3	-0.956094	0.0904383
Genes associated with neoplasia in Cluster 2
gene name	log2FoldChange	FDR
FOSB	1.30438	5.19697e-06
MXRA5	0.332055	5.19697e-06
SIK1	1.13098	2.18667e-05
ATF3	0.804916	0.00401995
CERCAM	0.553083	0.00401995
PWP2	-1.09949	0.00845095
ITGA4	0.511639	0.00845095
TAGAP	0.561728	0.00845095
LTF	1.20276	0.0124706
PLPP3	0.3164	0.0124706
SAC3D1	-0.622499	0.0132627
CSF1	0.291717	0.0392451
ANTXR1	0.267153	0.0480808
LGALS7	-0.88788	0.0480808
FOLH1	-0.674203	0.0480808
IGHV3-64D	2.05803	0.0567222
IGKJ5	1.44381	0.0866157
ADA2	0.467997	0.0908963
CTAGE4	-0.848421	0.0962386
FIBIN	0.577749	0.099951
IGLVI-70	3.9004	0.099951
TNFAIP3	0.271526	0.099951
